# Supplementary material for: Temporal Dynamics of the Ruminant Type I IFN-Induced Antiviral State against Homologous Parainfluenza Virus 3 Challenge In Vitro
Source: Viruses. 2022 May 11;14(5):1025. doi: 10.3390/v14051025 (PMC9146716; doi:10.3390/v14051025)
Supplement: Supplementary file 1 [file viruses-14-01025-s001.zip]

Archive with 1 entries (1 files):
- viruses-1696933-supplementary.pdf
